# Supplementary material for: The dataset on the characteristics of the intracerebral hemorrhage patients treated by endoscopic hematoma removal or craniotomy
Source: Data Brief. 2020 Oct 8;33:106387. doi: 10.1016/j.dib.2020.106387 (PMC7566086; doi:10.1016/j.dib.2020.106387)
Supplement: Supplementary file 1 [file mmc1.xlsx]

## Sheet: Data
No.	Year	Procedure	Age	Sex	Height (cm)	Weight (kg)	Preoperative GCS, E	Preoperative GCS, V	Preoperative GCS, M	Preoperative GCS score	Systolic blood pressure	History of smoking	Habitual massive drinking	Hypertension	Diabetes mellitus	Dyslipidemia	Use of antiplatelet drug	Detail of antiplatelet drug	Use of anticoagulant drug	Detail of anticoagulant drug	Cardiovascular disease	Stroke	Cancer	Hepatic disease	Chronic kidney disease	Orthopediatric disease	NIHSS score on admission	Operative time (min)	Use of neuronavigation	GCS on POD 7, E	GCS on POD 7, V	GCS on POD 7, M	GCS score on POD 7	mRS score at 6 months	Death during hospitalization	Rebleeding	Other complications	Hemorrhage at basal ganglia	Hemorrhage at subcortex	Hemorrhage at cerebellum	Presence of intraventricular hematoma	Temporal muscle thickness (mm)	Temporal muscle area (mm2)	Present of the apparent destruction of the pyramidal tract	Preoperative hematoma volume (mL)	Postoperative hematoma volume (mL)	Removal rate (%)	TP	Alb
1	2012	Craniotomy	47	0	172	55	3	5	6	14	250	+	+	+	-	-	-		-		-	-	-	-	-	-		118		4	5	6	15	3	-	+	-	+	-	-	-	7.955	488.5	+	90.65	0.0625	0.999311	7	4.8
2	2012	Craniotomy	87	1	150	49.6	1	1	4	6	208			+	+	-	+	aspirin 100mg	-		-	+	-	-	-	-		125						6	+	+	-	-	-	+	+	2.18	88	+	180.4	65.45	0.637195	6.9	3.6
3	2012	Craniotomy	71	1	154	49	3	4	6	13				+	-	-	-		-		-	+	-	-	-	-		149		4	5	6	15	2	-	-	-	-	-	+	+	2.8805	85.5	-	46.92	0	1	7.6	4.3
4	2012	Craniotomy	91	1	140	38	2	2	5	9	176			+	-	-	-		-		-	-	+	-	-	-		80		4	5	6	15	4	-	-	+	-	-	+	+	3.83	219.5	-	45	0.25	0.994444	7.6	4.4
5	2012	Craniotomy	84	1	146	40	1	1	4	6	235			+	-	-	-		-		-	-	-	-	-	-		124		1	3	4	8	4	-	-	-	+	-	-	+	2.5	52.5	-	23.3275	0.0625	0.997321	8.1	4.9
6	2012	Craniotomy	80	0	153	37	2	2	5	9	170						+	aspirin 100mg	+	warfarin 2mg	+	+	-	-	-	-		95		4	2	5	11	6	+	+	-	-	+	-	+	1.5	46	-	220.48	100.62	0.543632	6.7	3.2
7	2012	Craniotomy	80	1	145	43	3	4	6	13				+	-	-	-		+	warfarin 1.25mg	+	-	-	-	-	-		70		4	4	6	14	2	-	-	-	-	+	-	+	4.865	1042.5	+	87.75	1	0.988604	6.6	3.9
8	2012	Craniotomy	79	1	153	45	4	4	6	14				-	-	-	-		-		-	-	-	-	-	-		52		4	4	6	14	3	-	-	-	-	+	-	-	3.08	60.5	-	31.35	0	1	7.4	4.4
9	2012	Craniotomy	77	0	172	64	3	5	6	14	147	+	-	+	-	-	-		-		-	-	-	-	-	-		72		4	5	6	15	2	-	-	-	-	+	-	-	7.27	234	-	117.04	1.15	0.990174	6.9	4.4
10	2012	Craniotomy	50	0	170	53	3	4	4	11	172			+			-		-		-	-	-	-	-	-		193		4	5	6	15	3	-	-	-	+	-	-	+	7.38	451	-	61.975	6.9	0.888665	6.8	4.5
11	2012	Craniotomy	72	0	173	60	1	2	4	7	159			+	-	-	-		-		-	-	-	-	-	-		145		3	1	5	9	4	-	-	+	+	-	-	+	4.94	244	+	181.44	11.475	0.936756	6.7	3.8
12	2012	Craniotomy	76	1	150	43	2	2	5	9	190			+	-	-	-		-		-	-	-	-	-	-		80		4	3	6	13	5	-	-	+	-	+	-	-	5.35	249	+	71.0875	4.4	0.938104	7.4	4.1
13	2012	Craniotomy	76	1	155	45	1	1	4	6	196			+	-	-	-		-		-	-	-	-	-	-		260		4	3	6	13	2	-	-	-	-	+	-	+	3.145	113	-	280	28.8	0.897143	9.5	5.2
14	2012	Craniotomy	57	0	172	59	2	5	6	13	140			+	-	-	-		-		-	-	-	-	-	-		154		4	4	6	14	3	-	-	-	-	+	-	-	4.69	233.5	+	141.75	0	1	6.6	4.2
15	2012	Craniotomy	80	0	160	58	1	1	5	7	145			-	+	-	+	aspirin 100mg	-		+	-	-	-	-	-		60		4	4	6	14	4	-	-	-	-	+	-	+	4.24	294.5	+	202.86	5	0.975352	6.9	4.9
16	2012	Craniotomy	59	0	165	78	3	5	6	14	241	-	-	+	+	+	-		-		-	-	-	-	-	-		51		4	5	6	15	2	-	-	-	-	+	-	-	8.845	584	-	99.54	0.0625	0.999372	7.6	4.6
17	2012	Craniotomy	73	1	153	58	3	1	5	9	152			+	-	+	-		-		-	-	-	-	-	-		76		4	3	6	13	2	-	-	-	-	+	-	-	6.645	377.5	-	70.2	0.25	0.996439	7.6	4.5
18	2012	Craniotomy	41	0	168	82	1	1	5	7	220	-	-	+	-	-	-		-		-	-	-	-	-	-		183		4	4	6	14	2	-	-	+	+	-	-	+	4.225	160.5	-	84.525	1.125	0.98669	6.8	4.4
19	2012	Craniotomy	59	0	165	51	1	1	2	4	210	+	+	+	-	-	-		-		-	-	-	-	-	-		144		1	1	3	5	5	-	-	+	+	-	-	+	5.61	431.5	+	338.4	0.125	0.999631	6.9	4
20	2012	Craniotomy	83	0	168	65	1	2	5	8	175			+	-	-	+	aspirin 100mg	-		+	+	+	-	-	-		160		3	3	6	12	4	-	-	+	+	-	-	+	8.245	474.5	+	182	8	0.956044
21	2012	Craniotomy	80	0	153	37	3	1	5	9	130						-		+	warfarin 2mg	+	+	-	-	-	-		43		4	3	5	12	6	+	-	+	-	-	+	+	1.5	46	-	115.088	0	1
22	2013	Craniotomy	55	0	172	57	3	4	6	13	180			+	-	-	-		-		-	-	-	-	-	-		165		4	4	6	14	4	-	-	-	+	-	-	+	8.015	535	+	181.125	0	1	6.8	4.8
23	2013	Craniotomy	84	0	164	38	2	1	5	8	152			-	-	-	-		-		-	-	-	-	-	-		90		4	1	4	9	5	-	-	+	+	-	-	+	4.135	462	+	272.7	79.2	0.709571	7.1	3.7
24	2013	Craniotomy	58	0	178	66.7	1	1	3	5				+	-	-	-		-		-	-	-	-	-	-	40	148		1	4	5	10	4	-	-	-	+	-	-	+	7.865	351.5	+	164.32	0.0625	0.99962	7	4.4
25	2013	Craniotomy	76	0	175	53	4	1	4	9	205			-	-	-	-		+	rivaroxaban 15mg	+	+	-	-	-	-		144						6	+	-	-	-	-	+	+	3.58	296	-	66.3	0.125	0.998115	7.5	3.7
26	2013	Craniotomy	71	0	155	61	1	1	5	7	154			+	-	+	-		-		-	-	-	-	-	-		86		1	2	5	8	6	+	-	+	-	+	-	-	5.705	329	+	129.43	0	1	7.4	3.9
27	2013	Craniotomy	56	1	150	48	1	1	2	4	187			+	-	-	+	ticlopidine 200mg	-		-	+	-	-	-	-		212						6	+	-	+	+	-	-	+	5.385	287	+	100.8	1	0.990079	7.2	4.3
28	2013	Craniotomy	44	0	168	66	2	3	5	10	187			+	-	-	-		-		-	-	-	-	-	-		159		2	1	6	9	2	-	-	-	+	-	-	-	9.61	508.5	-	59.4	0	1	7.1	4.2
29	2013	Craniotomy	55	1	162	59	1	1	4	6	132			+	-	-	-		-		-	-	-	-	-	-		120		2	1	4	7	5	-	-	-	+	-	-	+	7.93	469.5	+	60.27	1.5	0.975112	7.5	4.3
30	2013	Craniotomy	81	0	168	65	4	1	5	10	133			+	-	-	-		-		-	-	+	+	-	-		113		3	1	6	10	6	+	-	+	+	-	-	+	4.74	200.5	+	208.312	3.75	0.981998	8.1	2.3
31	2013	Craniotomy	55	1	162	59	1	1	5	7	249			+	-	-	-		-		-	-	-	-	-	-		155		2	1	4	7	5	-	+	-	+	-	-	-	7.93	469.5	+	123.5	8.525	0.930972
32	2013	Craniotomy	74	1	155	34	3	4	6	13	133			+	-	-	-		-		-	-	-	+	-	-		101		4	4	6	14	5	-	-	-	-	+	-	-	4.625	138	+	76.725	0.25	0.996742	7.5	3.7
33	2013	Craniotomy	75	0	177	65	1	1	3	5				+	-	-	-		+	warfarin 2mg	+	-	-	-	-	-		98						6	+	-	+	-	+	-	-	5.78	436	+	88.33	39.2175	0.556012	7.1	3.4
34	2013	Craniotomy	87	0	155	52	3	4	6	13	140			+	-	-	-		-		-	-	-	-	+	-		71		3	4	6	13	5	-	-	+	-	+	-	+	7.3	419	+	158.4	4.4	0.972222	7	4.1
35	2013	Craniotomy	52	0	150	58.7	3	4	6	13	143			+	-	-	-		-		-	-	-	-	-	+		53		4	4	6	14	5	-	-	+	-	+	-	+	7.61	324	+	129	7	0.945736	8.2	4.8
36	2013	Craniotomy	77	0	155	55	4	4	6	14	179	-	-	-	-	-	-		+	warfarin 2mg	+	-	-	-	-	-		43		4	4	6	14	2	-	-	-	-	+	-	-	5.28	217	-	87.21	0.125	0.998567	6.6	4.1
37	2013	Craniotomy	56	1	155	53	1	1	5	7	127			-	-	+	+	aspirin 100mg	-		-	+	-	-	-	-		130		4	4	6	14	2	-	-	+	-	+	-	+	4.29	200	-	120.4	29.7	0.753322	7.2	4.6
38	2013	Craniotomy	68	0	165	69	3	2	6	11	218			-	-	-	-		-		-	-	-	-	-	+		235		4	4	6	14	2	-	-	-	+	-	-	+	7.355	607.5	+	89.76	4.59	0.948864	7.5	4.8
39	2013	Craniotomy	46	1	158	57	1	1	2	4	238			+	-	+	-		-		-	-	-	-	-	-		85						6	+	+	-	+	-	-	+	3.35	88	+	99.96	0.0625	0.999375	7.8	4.7
40	2013	Craniotomy	53	0	178	47	1	2	2	5	135	+	-	+	-	-	-		-		-	-	-	-	-	-	40	165		1	1	4	6	4	-	-	-	+	-	-	+	6.84	369	+	161.21	0.1875	0.998837	6.9	4.7
41	2013	Craniotomy	75	0	168	58	4	4	6	14	160		+	+	-	-	-		-		-	-	-	+	-	-		135		3	3	6	12	5	-	-	+	+	-	-	+	3.245	174.5	+	133.2	50.895	0.617905	6.8	3.6
42	2013	Craniotomy	73	0	163	59	3	3	6	12	200			+	-	-	+	aspirin 100mg	-		-	+	-	-	-	-		181		4	4	6	14	4	-	-	-	+	-	-	-	5.5	272.5	+	188.79	18.1125	0.90406	6.2	3.7
43	2013	Craniotomy	78	1	156	37	4	3	6	13	194	-	-	+	-	+	+	clopidogrel 75mg	-		+	+	-	-	-	-		55		4	4	6	14	4	-	-	-	+	-	-	-	3.85	160.5	+	31.825	0.5625	0.982325	7	4.2
44	2013	Endoscopy	79	0	173	59	1	1	1	3	208	+	-	+	-	+	-		-		+	+	-	-	-	-	40	40	+	4	1	3	8	6	+	-	+	+	-	-	+	4.965	271.5	+	123.6	2.3625	0.980886	6.5	3.9
45	2014	Craniotomy	78	0	158	46.3	1	2	3	6	183	+	-	+	-	-	+	aspirin 100mg	-		-	+	+	-	-	-	40	153		3	1	4	8	6	+	-	+	+	-	-	+	3.55	245	+	214.72	2.25	0.989521		3.2
46	2014	Craniotomy	86	1	155	59	4	4	6	14	180	-	-	+	-	-	-		+	rivaroxaban 10mg	+	-	-	-	-	-		68		4	4	6	14	6	+	-	+	+	-	-	-	4.175	119	+	65.5875	16.2	0.753002	8.2	4.4
47	2014	Craniotomy	84	0	160	38	4	1	5	10	194	-	-	+	-	+	+	aspirin 100mg	-		-	-	-	-	-	-		201		3	3	6	12	4	-	-	-	-	+	-	+	6.205	312	-	247.95	4.2	0.983061	7.5	4.7
48	2014	Craniotomy	86	1	150	40	3	1	5	9	164	-	-	+	-	-	-		-		-	+	-	-	-	-		89		3	1	5	9	5	-	+	-	-	+	-	+	7.7	338	+	123.975	9.555	0.922928	6.7	3.9
49	2014	Craniotomy	59	1	154	56.6	1	1	4	6	220			-	-	-	-		-		+	-	-	-	-	-		75		3	1	5	9	4	-	-	-	+	-	-	-	6.715	384	+	158.76	8.6	0.94583	7.3	4.6
50	2014	Craniotomy	46	0	165	63	1	1	5	7	186	-	-	+	-	+	-		-		-	-	-	-	-	-	17	108		4	1	4	9	5	-	-	-	+	-	-	+	11.5	780.5	+	207.48	8.64	0.958357		4.4
51	2014	Craniotomy	89	0	165	50	4	3	5	12				+	-	-	-		-		-	-	-	-	-	-		56		4	4	6	14	4	-	-	+	-	+	-	+	3.56	247.5	+	171.12	0.5	0.997078	6.4	3.3
52	2014	Craniotomy	63	1	148	36	4	2	6	12	155			+	-	-	-		-		-	-	-	-	-	-		78		1	1	4	6	2	-	-	+	-	+	-	-	6.43	370.5	-	106.312	0.5	0.995297	7.1	4.9
53	2014	Craniotomy	83	1	146	39	4	4	6	14	128	-	-	+	-	-	-		+	apixaban 5mg	+	-	-	-	-	-		79		4	4	6	14	2	-	-	-	-	+	-	-	4.84	183	-	69.615	0	1	7.7	4.3
54	2014	Craniotomy	82	0	155	48	4	4	6	14	160	+	-	+	-	-	-		-		-	-	+	-	+	-		66		4	5	6	15	3	-	-	-	-	+	-	+	6.49	336.5	-	139.65	0.0625	0.999552	7.4	4.1
55	2014	Craniotomy	84	1	150	35	4	1	5	10	200	-	-	+	-	-	-		-		-	+	-	-	-	+		110		4	2	5	11	5	-	-	-	-	+	-	+	3.45	223	+	102.12	4	0.96083	7.1	3.9
56	2014	Craniotomy	83	1	143	43	1	1	3	5	177			+	-	-	+	cilostazol 200mg	-		-	+	-	-	-	-		119		2	1	5	8	5	-	-	+	+	-	-	+	1	30	+	87.78	1.08	0.987697	8	4.3
57	2014	Craniotomy	69	0	160	55	1	1	1	3	112						-		+	warfarin 1.25mg				-	+	-	40	139						6	+	+	-	+	-	-	+	2.865	326	+	202.5	81.4	0.598025	6.5	3.2
58	2014	Craniotomy	70	1	150	43	1	1	3	5	186	-	-	+	-	-	-		-		-	-	+	-	-	-		95		2	1	3	6	5	-	-	-	+	-	-	+	4.265	201.5	+	208.845	42.12	0.798319	8.6	4.6
59	2014	Craniotomy	74	0	160	32	4	1	4	9	164		+	-	-	-	-		-		-	-	-	-	-	-		149		3	4	6	13	5	-	-	-	+	-	-	+	5.74	438.5	+	273.78	157.5	0.424721	6.7	4.3
60	2014	Craniotomy	59	1	155	67	3	4	6	13	171			+	-	-	-		-		-	-	-	-	-	-		65		4	5	6	15	2	-	-	-	+	-	-	-	4.935	242	-	96.135	4.335	0.954907	7.5	4.5
61	2014	Endoscopy	42	1	156	53	2	2	6	10	190	-	-	+	-	+	-		-		-	+		-	-	-		37	+	4	5	6	15	1	-	-	-	+	-	-	+	3.69	270	-	76.05	16.2	0.786982	7.3	4.5
62	2014	Endoscopy	85	1	150	49	1	1	1	3	170	-	-	+	-	-	-		-		-	-		-	-	-		90	+	3	3	4	10	5	-	+	-	+	-	-	+	1.75	10	+	43.89	15	0.658237	7.2	4.1
63	2015	Craniotomy	53	1	169	71	3	1	5	9	166	+	-	+	+	-	-		-		-	-	-	-	+	-		134		4	2	6	12	4	-	-	-	+	-	-	-	4.02	153	+	55.275	5.85	0.894166	7.2	3.8
64	2015	Craniotomy	52	0	173	68	2	1	5	8	141			+	-	-	-		-		-	+	-	-	-	-	34	88		3	2	6	11	5	-	-	-	+	-	-	-	10.725	640	+	59.22	0.125	0.997889
65	2015	Craniotomy	57	0	170	50	4	3	6	13	180	-	-	+	-	+	-		-		-	-	-	-	-	-	17	101		4	2	6	12	3	-	-	+	+	-	-	-	4.74	282.5	+	61.49	0.0625	0.998984	7.2	4.3
66	2015	Craniotomy	66	0	175	65	3	1	5	9	190	-	-	-	-	+	-		-		-	-	-	-	-	-	40	61		4	1	6	11	4	-	-	+	+	-	-	-	8.69	515.5	+	156	0	1	7.2	4.4
67	2015	Craniotomy	77	0	170	62	1	1	5	7	150	+	-	+	-	+	+	aspirin 100mg, clopidogrel 75mg	-		+	-	-	-	-	-	40	98		2	3	5	10	5	-	-	+	+	-	-	-	4.335	548	+	258.4	31.92	0.876471	6.7	3.8
68	2015	Endoscopy	72	1	150	61	1	1	5	7	300	-	-	+	-	+	+	aspirin 100mg	-		+	-		-	-	-	40	96	-	2	1	4	7	4	-	-	+	+	-	-	+	5.85	278.5	+	122.59	8.16	0.933437	7.5	4.7
69	2015	Endoscopy	79	1	145	56	3	5	6	14	162	-	-	+	-	+	+	aspirin 100mg	-		+	+		-	-	-	2	55	+	4	5	6	15	2	-	-	+	-	-	+	+	5.55	257	-	44	0.25	0.994318	8.1	4.7
70	2015	Endoscopy	78	0	160	72	1	1	4	6	136	-	-	+	+	-	-		+	warfarin 3.5mg	+	-		-	-	-	40	60	+	4	1	5	10	6	+	-	+	-	-	+	+	5.365	254.5	-	32.4625	0.66	0.979669	6.1	3.4
71	2015	Endoscopy	86	1	150	36	4	4	6	14	147	-	-	+	-	-	-		-		-	-	+	-	-	+		35	+	4	4	6	14	2	-	-	+	-	+	-	-	3.87	221.5	+	89.04	35.28	0.603774	7.7	4.2
72	2015	Endoscopy	68	0	164	74	1	3	5	9	181	-	-	+	-	+	-		+	warfarin 2.5mg	+	-		-	+	-	25	53	+	4	2	6	12	4	-	-	-	+	-	-	+	9.9	526	+	162.792	45	0.723574	6	3.8
73	2015	Endoscopy	86	1	149	43	4	4	6	14	163	-	-	+	+	+	+	aspirin 100mg	-		+	+		-	-	-	7	65	+	4	4	6	14	2	-	-	+	-	+	-	+	3.3	131	-	93.9675	31.5	0.664778	6.5	3.6
74	2015	Endoscopy	62	0	170	64	4	1	6	11	178	+	-	+	+	-	-		-		-	-		-	-	-	24	57	+	4	3	6	13	2	-	-	+	-	+	-	-	5.29	258.5	+	109.725	3.24	0.970472	5.5	3.2
75	2015	Endoscopy	60	0	178	71	3	5	6	14	147	+	+	-	-	+	-		-		-	-	+	+	-	-	6	74	+	3	5	6	14	1	-	-	-	-	+	-	-	7.4	448	-	39.375	0	1	6.5	4.1
76	2015	Endoscopy	67	0	161	48	4	5	6	15	152	-	-	+	-	+	-		-		+	-		-	-	-	3	40	+	4	5	6	15	2	-	-	-	-	+	-	-	4.265	305.5	-	48.62	0.9	0.981489	7.2	3.8
77	2015	Endoscopy	85	0	162	43	4	3	6	13	136	+	+	-	-	-	-		-		-	-		+	-	-	2	76	+	4	3	6	13	4	-	-	-	-	+	-	-	6.87	250.5	-	92.4	0	1	6.6	2.9
78	2015	Endoscopy	58	1	150	38	3	1	4	8	206	-	-	-	-	-	-		-		-	-		-	-	-	18	45	+	4	4	6	14	2	-	-	-	+	-	-	-	4.0235	185.5	-	62.7	0.5	0.992026	8.2	4.1
79	2015	Endoscopy	58	1	155	48	1	1	1	3	300	+	+	+	-	+	-		-		-	-		-	+	-	40	80	+	1	1	1	3	6	+	-	+	+	-	-	+	2.95	181.5	+	164	1.82	0.988902	7.2	4
80	2015	Endoscopy	72	1	150	38	3	1	6	10	204	-	-	+	-	-	+	clopidogrel 75mg	+	rivaroxaban 15mg	+	-		-	-	-	26	60	+	3	4	6	13	2	-	-	+	+	-	-	-	4.25	156	+	54.45	0.125	0.997704	7	4.4
81	2015	Endoscopy	75	1	161	37	4	1	6	11	122	-	-	+	-	-	-		-		+	-		-	-	-	23	74	+	3	3	6	12	5	-	-	-	-	+	-	+	5.8	237	+	137.7	40.32	0.70719	7.1	4.5
82	2015	Endoscopy	85	1	141	31	3	4	6	13	186	-	-	+	-	-	-		+	warfarin 1mg	+	-		-	-	-	18	120	+	4	4	6	14	4	-	-	-	-	+	-	-	2.45	99	+	143.64	49.725	0.653822	6.7	3.6
83	2015	Endoscopy	79	0	145	35	1	1	5	7	242	-	-	+	+	-	-		-		-	-		-	-	-	40	30	+	3	3	5	11	4	+	-	-	+	-	-	+	4.3	150.5	+	197.2	29.7275	0.849252	7.4	4.8
84	2015	Endoscopy	43	0	173	75	3	4	6	13	106	+	-	-	-	+	-		-		-	-		-	-	-		65	+	4	5	6	15	1	-	-	-	+	-	-	-	7.55	579.5	-	60	0	1	7	4.2
85	2015	Endoscopy	36	0	168	76	3	5	6	14	130	-	-	+	-	-	-		-		-	-	+	-	-	-	16	38	+	4	5	6	15	2	-	-	-	+	-	-	-	7.075	543	+	54.45	5.95	0.890725	7.5	4.9
86	2016	Craniotomy	86	0	162	43	3	2	5	10	156	+	-	-	+	-	-		-		-	-	+	-	-	-	11	130		4	4	6	14	2	-	-	-	-	+	-	-	5.72	330	-	121.875	0	1	5.4	3.1
87	2016	Craniotomy	72	0	167	49	1	1	4	6	184	+	-	+	-	+	+	aspirin 100mg	-		+	-	-	-	-	-	40	105	+	4	4	5	13	4	-	-	-	-	+	-	-	7.445	488	+	180	35	0.805556	6.7	4.5
88	2016	Craniotomy	67	1	163	69	3	2	6	11	147	-	-	+	+	-	-		+	warfarin 1.5mg	+	-	-	-	-	+	18	165	+	4	2	6	12	3	-	-	-	-	+	-	-	5	260	+	65.8	0	1	7.6	4.3
89	2016	Craniotomy	81	1	155	46	4	4	6	14	126	-	-	+	-	-	-		-		-	-	-	-	-	-	8	99		4	4	6	14	2	-	-	-	-	+	-	-	5.48	143.5	-	79.8	0	1	7.3	4.3
90	2016	Craniotomy	72	0	166	66	3	1	6	10	152	+	-	-	-	-	-		-		-	-	-	-	-	-	17	120		3	2	6	11	4	-	-	-	+	-	-	-	4.93	267.5	+	161.92	74.1	0.542367	7.6	4
91	2016	Craniotomy	78	0	160	65	4	4	6	14	151	+	-	+	-	-	-		-		-	-	+	+	-	-	18	272	+	3	4	6	13	5	-	-	+	+	-	-	-	7.81	527	-	61.875	0.5	0.991919	7	4
92	2016	Endoscopy	66	0	168	57	3	1	5	9	174	-	-	+	-	-	-		-		-	-		-	-	-	25	50	-	4	3	5	12	4	-	-	-	+	-	-	-	6.28	345.5	+	129.188	13.95	0.892017	8	4.7
93	2016	Endoscopy	82	0	162	62	3	4	6	13	160	+	+	+	-	+	+	clopidogrel 75mg	-		+	+		-	+	-		141	-	1	1	1	3	6	+	-	+	-	-	+	+	5.7	235	-	57.5	0.004	0.99993	6	3.5
94	2016	Endoscopy	76	0	165	52	3	1	6	10	228	-	-	+	-	-	-		-		-	-	+	-	-	-		48		4	4	6	14	2	-	-	+	-	-	+	+	4.9	354.5	-	76.25	13.545	0.822361	8.5	5
95	2016	Endoscopy	89	1	134	33.4	1	1	4	6	231	-	-	+	+	+	-		-		-	-		-	-	+	40	90	-	1	1	3	5	5	-	-	-	+	-	-	+	3	146.5	+	64.26	10.08	0.843137	7.5	4.5
96	2016	Endoscopy	91	1	145	39	4	1	4	9	148	-	-	+	+	-	-		-		-	-		-	-	-		60	-	4	3	6	13	5	-	+	-	-	+	-	-	3.395	22.5	-	48.96	0.25	0.994894	6.8	4.1
97	2016	Endoscopy	80	1	152	83	2	2	5	9	131	-	-	+	-	-	-		+	warfarin 1.5mg	+	+		-	-	+	26	120	-	4	2	5	11	3	-	-	-	-	+	-	+	5.485	136.5	-	185.512	99.4	0.464187	7	3.2
98	2016	Endoscopy	63	1	149	62	4	1	4	9	166	-	-	+	-	-	-		-		-	-		-	-	-		41	-	4	4	6	14	2	-	-	-	+	-	-	-	7.3	347	+	30	0	1	7.5	4.4
99	2016	Endoscopy	81	0	163	54	1	1	6	8	178	+	+	+	+	+	-		-		-	-		-	+	-	40	83	-	3	2	5	10	5	-	-	+	+	-	-	+	5.85	205	+	183.398	32.4	0.823335	6.4	3.8
100	2016	Endoscopy	79	1	150	47.5	4	1	6	11	126	+	+	+	-	-	-		-		-	-		-	-	+	4	84	-	4	4	6	14	3	-	-	-	-	+	-	-	3.155	137	-	139.072	8.74	0.937155	7.1	4
101	2016	Endoscopy	69	0	171	66	3	5	6	14	131	+	-	+	-	+	-		-		-	-		-	-	-	10	73	-	4	5	6	15	2	-	-	-	-	+	-	-	8.475	420.5	-	94.64	0	1	7.3	4.5
102	2016	Endoscopy	82	0	152	55	4	2	4	10	161	+	+	+	+	+	+	aspirin 100mg	+	apixaban 5mg	+	-	+	-	-	-	7	88	-	4	5	6	15	6	+	-	+	-	+	-	+	3.705	276.5	-	138.75	0	1	6.3	3.7
103	2016	Endoscopy	95	1	150	37	1	1	3	5	240	-	-	+	-	+	-		-		-	-		-	-	-	40	80	-	2	3	4	9	5	-	-	+	-	+	-	-	2.755	61	+	397.1	115.312	0.709613	6.3	4
104	2016	Endoscopy	67	0	165	58	3	1	5	9	130	-	-	+	-	-	-		-		-	+		-	-	-		90	-	4	4	6	14	2	-	-	-	+	-	-	-	7.935	449	-	94.71	0	1	7.2	4.1
105	2016	Endoscopy	51	0	169	63	2	4	6	12	185	+	+	+	+	-	-		-		-	+		+	-	-	40	74	-					6	+	+	-	+	-	-	-	9.85	447	-	294.12	35.685	0.878672	7.5	4.2
106	2016	Endoscopy	69	0	170	54	3	5	6	14	134	+	-	+	-	+	+	clopidogrel 75mg	+	warfarin 2.75mg	+	-		-	-	-	16	56	-	4	5	6	15	4	-	-	+	+	-	-	-	7.91	312.5	+	112.125	3.135	0.97204	6.6	3.8
107	2016	Endoscopy	73	0	161	46	3	4	5	12	230	-	+	+	-	-	-		+	warfarin 3.25mg	+	-		-	-	-	23	66	-	4	4	6	14	3	-	-	-	+	-	-	+	5.915	281.5	+	198.32	49.4	0.750908	7.4	4
108	2017	Endoscopy	84	1	150	35	3	4	6	13	198	-	-	+	-	-	-		-		-	+		-	-	-	15	58	-	4	4	6	14	5	-	-	-	+	-	-	+	9.3	315	+	80.64	0	1	6.7	4.4
109	2017	Endoscopy	69	1	155	35	4	4	6	14	150	-	-	+	-	-	+	aspirin 100mg	-		-	+		-	-	-	9	175	-	4	4	6	14	4	-	-	-	+	-	-	+	3.2	146	-	67.76	0	1	7.8	4.8
110	2017	Endoscopy	87	1	148	34	4	1	5	10	186	-	-	+	+	-	-		-		-	-		-	-	-	26	60	-	4	1	5	10	5	-	-	-	+	-	-	-	3.1	49.5	+	175.312	36.6575	0.790902	7.5	3.5
111	2017	Endoscopy	73	0	163	61	3	3	4	10	142	+	-	+	-	+	+	clopidogrel 50mg	+	apixaban 5mg	+	+		-	-	-	18	70	-	4	4	5	13	4	-	-	-	+	-	-	-	5.665	269.5	+	81.25	13.195	0.8376	6.9	4.1
112	2017	Endoscopy	69	0	165	52	4	4	6	14	123	+	-	+	-	-	-		-		-	-		-	-	-	3	48	-	4	4	6	14	2	-	-	-	-	+	-	-	8.84	563.5	-	58.8	0.004	0.999932	8.6	4.9
113	2017	Endoscopy	47	0	174	88	4	5	6	15	188	-	-	+	-	+	-		-		-	-		-	-	-	12	75	-	4	5	6	15	1	-	-	-	-	+	-	-	10.19	523	+	83.16	0.125	0.998497	7.9	4.7
114	2017	Endoscopy	74	1	153	42	4	4	6	14	110	-	-	-	-	-	-		-		-	-		-	-	-	22	100	-	4	4	6	14	5	-	-	-	-	+	-	-	3.275	90	+	89.32	5.8125	0.934925	6.9	4
115	2017	Endoscopy	86	1	145	36	4	4	6	14	180	-	-	+	-	+	-		-		-	-		+	-	-	10	67	-	4	4	6	14	2	-	-	-	-	+	-	-	5.685	253	+	83.2	11.52	0.861538	7.5	3.7
116	2017	Endoscopy	79	1	160	68	1	3	5	9	145	-	-	+	+	+	+	clopidogrel 75mg	-		-	-		-	-	-	27	116	-	4	5	6	15	4	-	-	-	-	+	-	-	4.325	139.5	+	115.5	59.34	0.486234	6.8	4.2
117	2017	Endoscopy	39	0	170	107	1	5	5	11	154	+	+	+	+	+	-		-		-	-		-	-	-	21	95	-	3	4	6	13	6	+	-	+	+	-	-	+	3.6	397	+	101.338	15.05	0.851486	7.5	4.1
118	2017	Endoscopy	86	0	160	58	3	4	4	11	143	+	-	+	+	+	+	aspirin 81mg	-		-	+		-	-	-	25	96	-	4	4	6	14	5	-	-	-	+	-	-	-	5.04	194	+	104.5	6.12	0.941435	6.4	3.2
119	2018	Craniotomy	79	0	165	45	1	1	4	6	185	+	-	+	-	-	-		-		-	+	+	-	-	-	13	92	+	2	1	6	9	5	-	-	+	+	-	-	-	5.34	310.5	+	239.7	42.16	0.824113	5.8	3.2
120	2018	Endoscopy	74	0	165	53	1	1	5	7	132	+	-	-	-	-	-		-		-	-		-	-	-	37	41	-	1	1	1	3	6	+	-	+	-	-	+	+	4.33	288.5	-	78.75	2.5	0.968254	7.1	4.5
121	2018	Endoscopy	57	1	160	62	2	5	6	13	193	-	-	+	-	+	-		-		-	-		-	-	-	1	40	-	4	4	6	14	1	-	-	-	-	-	+	+	6.275	258.5	-	54.9	0.2	0.996357	7.7	4.4
122	2018	Endoscopy	72	1	156	56	4	3	6	13	184	-	-	+	-	+	-		-		-	-		-	-	-	11	63	-	4	3	6	13	4	-	-	+	-	+	-	+	6.63	263	+	93.6	1.82	0.980556	7	4.2
123	2018	Endoscopy	73	0	160	56	3	4	6	13	121	+	-	+	+	-	-		+	rivaroxaban 15mg	+	+		-	+	-	7	37	-	4	4	6	14	4	-	-	+	+	-	-	-	6.095	466	-	29.7	0	1	8	4.3
124	2018	Endoscopy	79	1	152	53	3	2	6	11	115	-	-	+	-	+	+	clopidogrel 75mg, cilostazol 200mg	-		-	+		-	-	-	16	56	-	4	2	6	12	4	-	-	-	+	-	-	-	4.73	390.5	+	118.5	0	1	6.6	3.5
125	2018	Endoscopy	78	0	175	47	4	3	6	13	156	-	-	+	-	-	-		-		-	-		-	-	-	19	50	-	4	3	5	12	5	-	-	+	-	+	-	+	8.49	402.5	+	107.2	13.86	0.870709	6.8	4.3
126	2018	Endoscopy	55	0	170	78	3	1	6	10	171	+	+	+	-	-	-		-		-	-		-	-	-	11	40	-	4	3	6	13	2	-	-	-	-	+	-	-	6.01	450.5	+	48.96	0	1	7.3	4.4
127	2018	Endoscopy	68	0	165	57	1	2	4	7	177	+	-	+	-	+	-		+	warfarin 2.5mg	+	-		-	+	-	33	60	-	4	1	5	10	6	+	-	+	+	-	-	+	5.85	217	+	210.21	23.76	0.88697	6.5	3.6
128	2018	Endoscopy	54	0	172	65	4	2	6	12	147	-	+	+	-	+	-		-		-	-		-	-	-	24	56	-	4	3	6	13	4	-	-	-	+	-	-	-	9.01	383.5	+	39.75	0	1	7.7	4.6
129	2018	Endoscopy	84	1	145	33	3	3	4	10	146	-	-	+	-	+	-		-		-	+		-	-	+	28	65	-	4	4	6	14	5	-	-	-	-	+	-	-	4.75	283.5	+	232.05	1.125	0.995152	7.4	4.3
130	2018	Endoscopy	71	0	157	64.7	3	4	6	13	188	+	-	+	+	+	+	aspirin 100mg	-		-	+		-	-	-	25	60	-	4	5	6	15	4	-	-	-	+	-	-	+	6.385	318.5	+	118.787	0.004	0.999966	7.2	4.2
131	2018	Endoscopy	41	0			1	1	2	4	136	+	-	-	-	-	-		-		-	-		-	-	-	40	40	+					6	+	-	-	+	-	-	+	7.665	541	+	120	0.7225	0.993979	6.4	4.1
132	2018	Endoscopy	76	0	167.5	46	1	1	4	6	192	+	+	+	-	+	+	aspirin 100mg, prasugrel 3.75mg	-		+	-		-	-	-	22	94	-	1	1	2	4	6	+	+	-	+	-	-	+	5.925	261.5	+	327.6	349.86	-0.0679487	6.4	3.9
133	2018	Endoscopy	86	0	168	77	3	4	6	13	178	+	-	+	-	-	-		+	warfarin 3mg	+	-		-	-	-	13	64	-	3	4	6	13	5	-	-	-	+	-	-	+	8.95	480	+	154.912	1	0.993545	6.8	3.7
134	2019	Craniotomy	88	0	152	56	2	1	5	8	130	-	-	+	+	-	-		-		+	-		-	-	-	9	152	+	2	1	5	8	5	-	-	-	-	+	-	+	4.645	211	-	105.625	0.25	0.997633	7.4	4.2
135	2019	Craniotomy	65	1	157	44	2	1	5	8	143	-	+	-	-	+	-		-		-	-		-	-	-	40	105	-	1	1	1	3	6	+	-	-	-	+	-	-	6.305	276	+	122.85	84.5	0.312169	6.6	4.1
136	2019	Endoscopy	44	0	179	61	4	5	6	15		+	+	+	-	-	-		-		-	-		-	-	-	2	60	-	4	5	6	15	1	-	-	-	-	-	+	+	9.435	634.5	-	10.44	1	0.904215	7.1	4.3
137	2019	Endoscopy	81	0	170	70	1	1	3	5	101	+	-	+	-	-	-		+	rivaroxaban 15mg	+	-		-	-	-	40	67	-	1	1	4	6	5	-	-	+	-	-	+	+	5.75	403	-	116.8	42.24	0.638356	7.2	4.3
138	2019	Endoscopy	76	1	163	69	3	4	6	13	194	-	-	+	+	-	-		-		+	+		-	-	-	13	45	-	4	4	6	14	5	-	-	+	-	-	+	+	4.585	146.5	-	25.2	0	1	7.4	4.4
139	2019	Endoscopy	86	1	145	46	2	1	4	7	169	+	+	+	-	+	+	clopidogrel 75mg	-		-	+		-	-	+	23	50	+	1	1	2	4	5	+	-	+	+	-	-	+	9.55	412	+	210	76.14	0.637429	6.8	3.1
140	2019	Endoscopy	93	1	140	37.5	1	1	6	8	134	-	-	-	-	-	-		-		-	-	+	-	-	-	21	60	-	4	4	6	14	4	-	-	-	-	+	-	+	3.32	254	+	66	0	1	7.6	4.4
141	2019	Endoscopy	82	1	153	39	4	1	4	9	200	-	-	+	-	+	-		+	edoxaban 60mg	+	-		-	-	-	38	45	-	4	4	5	13	5	-	-	-	+	-	-	+	6.285	339	-	129	21	0.837209	7.3	4.6
142	2019	Endoscopy	68	0	173	51	1	1	2	4	132	-	+	+	+	-	-		-		-	-		-	+	-	40	73	-	2	2	5	9	5	-	-	-	+	-	-	+	9.32	525	+	110.16	27.5	0.750363	6.6	4
143	2019	Endoscopy	69	0	171	58	3	2	6	11	210	-	-	+	-	-	-		-		-	-	+	-	+	-	25	65	-	4	3	6	13	4	-	-	-	+	-	-	-	6.32	333	+	50.25	1	0.9801	7.1	4.2
144	2019	Endoscopy	68	0	176	62	3	2	5	10	300	+	+	+	-	+	-		-		-	-		-	-	-	27	45	-	4	5	6	15	4	-	-	+	+	-	-	+	7.635	527	+	85.41	0	1	7.3	4.6
145	2019	Endoscopy	76	0	165	68	2	1	5	8	123	-	-	+	-	-	-		+	rivaroxaban 15mg	+	-		-	-	-	23	43	-	3	1	6	10	4	-	-	-	+	-	-	-	5.7	378	+	62.37	0.0625	0.998998	6.9	4.1
146	2019	Endoscopy	84	1	137	49	4	1	4	9	135	-	-	+	+	+	-		-		-	-		-	-	+	27	54	-	4	2	6	12	5	-	-	+	+	-	-	+	4.5	195.5	+	44.64	0	1	6.9	4
147	2019	Endoscopy	83	1	150	48	2	1	5	8	165	-	-	-	-	-	-		-		-	-		-	-	+	25	54	-	2	1	5	8	5	-	-	-	-	+	-	-	2.6	129	+	111.93	3.6	0.967837	7	3.4
148	2019	Endoscopy	45	0	170	92	3	5	6	14	172	+	+	+	-	-	-		-		-	-		-	-	-	12	65	-	4	5	6	15	3	-	-	-	+	-	-	-	11.295	640	+	69.66	0.5	0.992822	7.9	4.6
[truncated: 30 more columns]
